# Supplementary material for: Agro-Morphological and Molecular Characterization Reveal Deep Insights in Promising Genetic Diversity and Marker-Trait Associations in Fagopyrum esculentum and Fagopyrum tataricum
Source: Plants (Basel). 2023 Sep 20;12(18):3321. doi: 10.3390/plants12183321 (PMC10534386; doi:10.3390/plants12183321)
Supplement: Supplementary file 1 [file plants-12-03321-s001.zip]

Archive with 1 entries (1 files):
- plants-2608655-supplementary.pdf
